# Supplementary material for: Intraspecific Variability in Proteomic Profiles and Biological Activities of the Honey Bee Hemolymph
Source: Insects. 2023 Apr 6;14(4):365. doi: 10.3390/insects14040365 (PMC10142140; doi:10.3390/insects14040365)
Supplement: Supplementary file 1 [file insects-14-00365-s001.zip]

Archive with 1 entries (1 files):
- insects-2255045-supplementary.pdf
